# Supplementary material for: Photo-Switchable Aggregation-Induced Emission of Bisthienylethene-Dipyrimido[2,1-b][1,3]benzothiazole Triad
Source: Molecules. 2021 Sep 4;26(17):5382. doi: 10.3390/molecules26175382 (PMC8433884; doi:10.3390/molecules26175382)
Supplement: Supplementary file 1 [file molecules-26-05382-s001.zip]

Archive with 1 entries (1 files):
- molecules-1356068-supplementary.pdf
